# Supplementary material for: Overexpression of TcCHS Increases Pyrethrin Content When Using a Genotype-Independent Transformation System in Pyrethrum (Tanacetum cinerariifolium)
Source: Plants (Basel). 2022 Jun 15;11(12):1575. doi: 10.3390/plants11121575 (PMC9229838; doi:10.3390/plants11121575)
Supplement: Supplementary file 1 [file plants-11-01575-s001.zip]

Archive with 1 entries (1 files):
- plants-1696797-supplementary.pdf
